# Supplementary material for: Spiritual Connectivity Intervention for Individuals with Depressive Symptoms: A Randomized Control Trial
Source: Healthcare (Basel). 2024 Aug 12;12(16):1604. doi: 10.3390/healthcare12161604 (PMC11354055; doi:10.3390/healthcare12161604)
Supplement: Supplementary file 1 [file healthcare-12-01604-s001.zip]

Archive with 2 entries (2 files):
- Supplementary Figures and Tables.pdf
- Supplementary File.pdf
